# Supplementary material for: Analogous Diamondene Nanotube Structure Prediction Based on Molecular Dynamics and First-Principle Calculations
Source: Nanomaterials (Basel). 2020 Apr 28;10(5):846. doi: 10.3390/nano10050846 (PMC7711906; doi:10.3390/nano10050846)
Supplement: Supplementary file 1 [file nanomaterials-10-00846-s001.zip]

Archive with 7 entries (5 files):
- nanomaterials-760769/
- nanomaterials-760769/Movies/
- nanomaterials-760769/Movies/Move 1 Z-CTT((10,0)) (Type ó±) relaxation.avi
- nanomaterials-760769/Movies/Move 2 Z-CTT((18,0)) (Type ó≥) relaxation.avi
- nanomaterials-760769/Movies/Move 3 Z-CTT((39,0)) (Type ó≤) relaxation.avi
- nanomaterials-760769/Movies/Move 4 A-CTT((22,22)) (Type ó≤) relaxation.avi
- nanomaterials-760769/Movies/Move 5 A-DNT[[22,22]] optimized.avi
